# Supplementary material for: Uncovering the Cryptic Gene Cluster ahb for 3-amino-4-hydroxybenzoate Derived Ahbamycins, by Searching SARP Regulator Encoding Genes in the Streptomyces argillaceus Genome
Source: Int J Mol Sci. 2023 May 3;24(9):8197. doi: 10.3390/ijms24098197 (PMC10179220; doi:10.3390/ijms24098197)
Supplement: Supplementary file 1 [file ijms-24-08197-s001.zip]

Archive with 1 entries (1 files):
- ijms-2345644-supplementary.pdf
